# Supplementary material for: The Assessment of Iodine Concentrations in Colostrum and Breast Milk Using ICP-MS: The Impact of Delivery Type, Thyroid Function and Gestational Diabetes—A Pilot Study
Source: Foods. 2024 Jul 16;13(14):2241. doi: 10.3390/foods13142241 (PMC11275260; doi:10.3390/foods13142241)
Supplement: Supplementary file 1 [file foods-13-02241-s001.zip]

Archive with 1 entries (1 files):
- foods-3081060-supplementary.pdf
